# Supplementary material for: Fourier Transform Ion Cyclotron Resonance Mass Spectrometry Applications for Metabolomics
Source: Biomedicines. 2024 Aug 6;12(8):1786. doi: 10.3390/biomedicines12081786 (PMC11351437; doi:10.3390/biomedicines12081786)
Supplement: Supplementary file 1 [file biomedicines-12-01786-s001.zip]

Archive with 1 entries (1 files):
- biomedicines-3123258-supplementary.pdf
